# Supplementary material for: CXCL1 Regulated by miR-302e Is Involved in Cell Viability and Motility of Colorectal Cancer via Inhibiting JAK-STAT Signaling Pathway
Source: Front Oncol. 2021 May 17;10:577229. doi: 10.3389/fonc.2020.577229 (PMC8166233; doi:10.3389/fonc.2020.577229)
Supplement: Supplementary file 5 [file Table_1.xls]

ÐòºÅ	»ùÒòÃû³Æ	degree
1	CXCL1	24
2	GCG	21
3	NPY	20
4	CXCL12	19
5	CXCL2	19
6	SLC26A3	16
7	SST	16
8	NMU	15
9	CCL21	14
10	CLCA1	14
11	CXCL11	14
12	CXCL3	14
13	NR1H4	14
14	CNR1	13
15	MMP7	13
16	NPY1R	13
17	INSL5	12
18	MMP1	12
19	PLP1	12
20	PTGDR2	12
21	SLC30A10	12
22	CHGA	11
23	FABP1	11
24	GUCA2A	11
25	LCN2	11
26	SI	11
27	SLC9A2	11
28	SLC4A4	10
29	CLCA4	9
30	CNTN2	9
31	DEFA6	9
32	MMP3	9
33	MS4A12	9
34	NEFL	9
35	NEFM	9
36	PCK1	9
37	ZG16	9
38	ABCG2	8
39	CHI3L1	8
40	DEFA5	8
41	GUCA2B	8
42	HSD17B2	8
43	LGR5	8
44	UGT2A3	8
45	MEP1A	7
46	MLXIPL	7
47	PCSK9	7
48	REG3A	7
49	SLC16A9	7
50	STMN2	7
51	TCN1	7
52	ANPEP	6
53	CCL23	6
54	FCGBP	6
55	KRT6B	6
56	OTOP2	6
57	SCG2	6
58	VIP	6
59	VSNL1	6
60	ATP1A2	5
61	CHRDL1	5
62	CLDN1	5
63	CTSG	5
64	FABP2	5
65	GPT	5
66	HSD3B1	5
67	KIF1A	5
68	MMP10	5
69	MT1E	5
70	MT1F	5
71	MT1G	5
72	MT1H	5
73	MT1M	5
74	NR3C2	5
75	REG1A	5
76	REG1B	5
77	TPX2	5
78	UBE2C	5
79	ADH1A	4
80	ADH1B	4
81	ADH1C	4
82	AQP8	4
83	BEST4	4
84	CA2	4
85	CA4	4
86	CHST5	4
87	DPT	4
88	EDN2	4
89	GDF15	4
90	HMGCS2	4
91	HSD3B2	4
92	ITLN1	4
93	KLF4	4
94	KRT23	4
95	LIPC	4
96	MEP1B	4
97	SFRP2	4
98	SPINK5	4
99	ANLN	3
100	B3GALT5	3
101	BCAS1	3
102	BEST2	3
103	CADM3	3
104	CDH19	3
105	CEACAM7	3
106	CLDN2	3
107	CLDN23	3
108	CLDN8	3
109	EDN3	3
110	FABP6	3
111	FAP	3
112	GCNT3	3
113	GDPD3	3
114	KRT24	3
115	KRT80	3
116	LYVE1	3
117	MAMDC2	3
118	METTL7A	3
119	OGN	3
120	PDK4	3
121	SCNN1B	3
122	SGK1	3
123	SLC26A2	3
124	SLC7A5	3
125	SULT2B1	3
126	TACSTD2	3
127	TOP2A	3
128	TRIB3	3
129	TRIM29	3
130	ANO5	2
131	ASCL2	2
132	C2orf40	2
133	CA1	2
134	CA12	2
135	CA9	2
136	CBLN2	2
137	CHP2	2
138	CTHRC1	2
139	DPEP1	2
140	DSG3	2
141	EPB41L3	2
142	ETV4	2
143	GPM6B	2
144	HPGD	2
145	IL1R2	2
146	INHBA	2
147	KLK11	2
148	LIFR	2
149	MEX3A	2
150	MFAP4	2
151	NKD1	2
152	PADI2	2
153	PLAC8	2
154	PRPH	2
155	RNF43	2
156	SCGN	2
157	SLCO1B3	2
158	SLCO4A1	2
159	SPINK2	2
160	ST6GALNAC6	2
161	TGFBI	2
162	TMEM171	2
163	ABCA8	1
164	AGPAT9	1
165	AHCYL2	1
166	AJUBA	1
167	ANGPTL7	1
168	ASPA	1
169	AZGP1	1
170	BMP5	1
171	C6orf223	1
172	CA7	1
173	CCDC68	1
174	CD177	1
175	CDH3	1
176	CFD	1
177	CILP	1
178	CNTFR	1
179	CNTN3	1
180	CST1	1
181	CST2	1
182	DAO	1
183	DHRS9	1
184	FAM107A	1
185	FAM150B	1
186	FXYD1	1
187	GDPD2	1
188	GREM2	1
189	GRIN2D	1
190	GTF2IRD1	1
191	HILPDA	1
192	HRASLS2	1
193	HRCT1	1
194	HSPB3	1
195	IGJ	1
196	KLK6	1
197	KLK8	1
198	LDHD	1
199	LGALS2	1
200	LRP8	1
201	LRRC8E	1
202	MAL	1
203	MSX1	1
204	MYOC	1
205	MYOT	1
206	NFE2L3	1
207	PCOLCE2	1
208	PIRT	1
209	SCN7A	1
210	SECTM1	1
211	SEMA6A	1
212	SERPINB5	1
213	SLC6A14	1
214	SLC6A19	1
215	SRPX	1
216	SULT1A2	1
217	TESC	1
218	TMEM100	1
219	TMPRSS3	1
220	TNFRSF17	1
221	TSPAN7	1
222	USP2	1
223	WISP2	1
